# Supplementary material for: Aleocharine rove beetles (Coleoptera, Staphylinidae) associated with Leptogenys Roger, 1861 (Hymenoptera, Formicidae) II. Two new genera and two new species associated with L. borneensis Wheeler, 1919
Source: Zookeys. 2010 Oct 1;(59):61–72. doi: 10.3897/zookeys.59.511 (PMC3088342; doi:10.3897/zookeys.59.511)
Supplement: XML Treatment for Parawroughtonilla [file zookeys.59.511-treatment1.xml]

<!DOCTYPE tp:taxon-treatment
  PUBLIC "-//TaxonX//DTD Taxonomic Treatment Publishing DTD v0 20100105//EN" "tax-treatment-NSO.dtd">
<tp:taxon-treatment xmlns:tp="http://www.plazi.org/taxpub"><tp:treatment-meta><mixed-citation publication-type="journal"><person-group><name><surname>Maruyama</surname><given-names>Munetoshi</given-names></name><name><surname>von Beeren</surname><given-names>Christoph</given-names></name><name><surname>Witte</surname><given-names>Volker</given-names></name></person-group><article-title>Aleocharine rove beetles (Coleoptera, Staphylinidae) associated with <italic>Leptogenys</italic> Roger, 1861 (Hymenoptera, Formicidae) II. Two new genera and two new species associated with <italic>L. borneensis</italic> Wheeler, 1919</article-title><source>Zookeys</source><day>1</day><month>10</month><year>2010</year><volume>2010</volume><issue>59</issue><fpage>61</fpage><lpage>72</lpage><pub-id pub-id-type="doi">10.3897/zookeys.59.511</pub-id></mixed-citation></tp:treatment-meta><tp:nomenclature><tp:taxon-name>
                    	<tp:taxon-name-part taxon-name-part-type="genus">Parawroughtonilla</tp:taxon-name-part>
                      <object-id xmlns:xlink="http://www.w3.org/1999/xlink" xlink:type="simple">urn:lsid:zoobank.org:act:3EB3DA5D-454F-434B-90FB-ECAB682BBFBB</object-id>
                    </tp:taxon-name><tp:taxon-authority>Maruyama</tp:taxon-authority><tp:taxon-status xmlns:xlink="http://www.w3.org/1999/xlink" xlink:type="simple">gen. n.</tp:taxon-status><xref ref-type="fig" rid="F2">Figs 3</xref><xref ref-type="fig" rid="F3">6</xref><xref ref-type="fig" rid="F4">14</xref></tp:nomenclature><tp:treatment-sec sec-type="Type species"><title>Type species.</title><p><tp:taxon-name>Parawroughtonilla hirsuta</tp:taxon-name> Maruyama, sp. n.</p></tp:treatment-sec><tp:treatment-sec sec-type="Etymology"><title>Etymology.</title><p>A combination of the Greek <italic>para</italic>-, meaning near, and <tp:taxon-name>Wroughtonilla</tp:taxon-name> Wasmann, 1899, a closely related genus. Gender, feminine.</p><!--PageBreak--></tp:treatment-sec><tp:treatment-sec sec-type="Diagnosis"><title>Diagnosis.</title><p>This genus is rather similar to <tp:taxon-name>Togpelenys</tp:taxon-name> Kistner, 1989 in body shape and punctation of body surface, but may easily be distinguished from it by the smaller eyes, and the abdomen being densely covered with setae.</p></tp:treatment-sec><tp:treatment-sec sec-type="Description"><title>Description.</title><sec sec-type="Body"><title>Body</title><p>(<xref ref-type="fig" rid="F2">Fig. 3</xref>) elongate, slightly flattened; surface of fore body strongly rugose, shining.</p><fig id="F2" position="float" orientation="portrait"><label>Figures 3–5.</label><caption><p><bold>3</bold> <tp:taxon-name>Parawroughtonilla hirsuta</tp:taxon-name> gen. et sp. n., dorsal habitus <bold>4</bold> <tp:taxon-name>Leptogenonia roslii</tp:taxon-name> gen. et sp. n., dorsal habitus <bold>5</bold> ditto, head and pronotum, dorsal view</p></caption><graphic xmlns:xlink="http://www.w3.org/1999/xlink" xlink:href="ZooKeys-059-061-g002.jpg" position="float" orientation="portrait" xlink:type="simple"/></fig><fig id="F3" position="float" orientation="portrait"><label>Figures 6–9.</label><caption><p>Mouthparts of <tp:taxon-name>Parawroughtonilla hirsuta</tp:taxon-name> gen. et sp. n. <bold>6</bold> left mandible, dorsal view (prostheca not shown) <bold>7</bold> right mandible, dorsal view (ditto) <bold>8</bold> mentum, ventral view <bold>9</bold> labium, ventral view.</p></caption><graphic xmlns:xlink="http://www.w3.org/1999/xlink" xlink:href="ZooKeys-059-061-g003.jpg" position="float" orientation="portrait" xlink:type="simple"/></fig><fig id="F4" position="float" orientation="portrait"><label>Figures 10–14.</label><caption><p>Terminalia of <tp:taxon-name>Parawroughtonilla hirsuta</tp:taxon-name> gen. et sp. n. <bold>10</bold> Male tergite VIII, dorsal view <bold>11</bold> male sternite VIII, ventral view <bold>12</bold> median lobe of aedeagus, lateral view <bold>13, 14</bold> spermathecae.</p></caption><graphic xmlns:xlink="http://www.w3.org/1999/xlink" xlink:href="ZooKeys-059-061-g004.jpg" position="float" orientation="portrait" xlink:type="simple"/></fig></sec><sec sec-type="Head"><title>Head</title><p>(<xref ref-type="fig" rid="F2">Fig. 3</xref>) transverse, depressed above, widest at eyes that are large, less than 1/2 as long as head; clypeus truncate apically. Labrum weakly emarginate antero-medially, with 2 setae and 4 long setulae along anterior margin, with sparse pseudopores around lateral areas. Mandibles (<xref ref-type="fig" rid="F3">Figs 6, 7</xref>) almost symmetric, gently curved, each apex acutely pointed; inner margin of left mandible (<xref ref-type="fig" rid="F3">Fig. 6</xref>) with a small notch. Mentum (<xref ref-type="fig" rid="F3">Fig. 8</xref>) trapezoidal, with several thick setae, with sparse pseudopores. Labium (<xref ref-type="fig" rid="F3">Fig. 9</xref>) broad; prementum with a setal pore, in which seta is rather long, and 2 real pores in its inner side, with several pseudopores around real pores and base of medial seta; apodeme without median projection, with lateral projection short, curved apically; ligula long, each lobe with 2 large setula; labial palpus with segment I long and apically dilated; segment II 2/3 as long as I; segment III thin, narrowed apically, slightly shorter than II.</p></sec><sec sec-type="Pronotum"><title>Pronotum</title><p>(<xref ref-type="fig" rid="F2">Fig. 3</xref>) slightly convex, with a broad longitudinal groove medially; sides weakly margined, i.e., superior marginal line somewhat obscured by rugose punctures continuing from disc. Mesocoxal cavity well margined; process of metaventrite narrow, pointed at apex.</p></sec><sec sec-type="Elytra"><title>Elytra</title><p>(<xref ref-type="fig" rid="F2">Fig. 3</xref>) apically widened, laterally with a pair of carinae that are not clear, with large rugose punctures.<!--PageBreak--></p></sec><sec sec-type="Legs"><title>Legs</title><p>(<xref ref-type="fig" rid="F2">Fig. 3</xref>) very long, thin; femora slightly narrowed apically; tibiae somewhat widened from around middle to basal 1/3, their bases constricted; tibiae somewhat thin.</p></sec><sec sec-type="Abdomen"><title>Abdomen</title><p>(<xref ref-type="fig" rid="F2">Fig. 3</xref>) rather expanded, widest around segment IV; surface densely punctured, shining. Median lobe of aedeagus (<xref ref-type="fig" rid="F4">Fig. 12</xref>) with apical lobe covered by exposed inner sac which is fused with apical margin of aedeagus and well sclerotized. Paramere with apical lobe slightly widened apically, somewhat constricted around middle.</p></sec></tp:treatment-sec><tp:taxon-treatment><tp:treatment-meta><mixed-citation publication-type="journal"><person-group><name><surname>Maruyama</surname><given-names>Munetoshi</given-names></name><name><surname>von Beeren</surname><given-names>Christoph</given-names></name><name><surname>Witte</surname><given-names>Volker</given-names></name></person-group><article-title>Aleocharine rove beetles (Coleoptera, Staphylinidae) associated with <italic>Leptogenys</italic> Roger, 1861 (Hymenoptera, Formicidae) II. Two new genera and two new species associated with <italic>L. borneensis</italic> Wheeler, 1919</article-title><source>Zookeys</source><day>1</day><month>10</month><year>2010</year><volume>2010</volume><issue>59</issue><fpage>61</fpage><lpage>72</lpage><pub-id pub-id-type="doi">10.3897/zookeys.59.511</pub-id></mixed-citation></tp:treatment-meta><tp:nomenclature><tp:taxon-name>
		                    	<tp:taxon-name-part taxon-name-part-type="genus">Parawroughtonilla</tp:taxon-name-part>
		                    	<tp:taxon-name-part taxon-name-part-type="species">hirsuta</tp:taxon-name-part>
		                    	<object-id xmlns:xlink="http://www.w3.org/1999/xlink" xlink:type="simple">urn:lsid:zoobank.org:act:8C50277F-D6DA-4118-A57D-08B755272381</object-id>
		                    </tp:taxon-name><tp:taxon-authority>Maruyama</tp:taxon-authority><tp:taxon-status xmlns:xlink="http://www.w3.org/1999/xlink" xlink:type="simple">sp. n.</tp:taxon-status><xref ref-type="fig" rid="F2">Figs 3</xref><xref ref-type="fig" rid="F3">6</xref><xref ref-type="fig" rid="F4">14</xref></tp:nomenclature><tp:treatment-sec sec-type="Etymology"><title>Etymology.</title><p>In referring the hairy body.</p></tp:treatment-sec><tp:treatment-sec sec-type="Type series"><title>Type series.</title><p>Holotype, male, Ulu Gombak (University Malaya Field Studies Centre, 03°19.479N; 101°45.170E, 230 m alt.), Selangor, Malaysia, VIII 2008, C. von<!--PageBreak--> Beeren, from the colony of <tp:taxon-name>Leptogenys borneensis</tp:taxon-name> (mouthparts and terminalia dissected and mounted in Euparal) (KUM). Paratypes: same data as holotype (1 female, 2 sex?); same data, but III 2008, C. von Beeren &amp; V. Witte (3 males, 1 female).</p></tp:treatment-sec><tp:treatment-sec sec-type="Type locality"><title>Type locality.</title><p>Ulu Gombak, Selangor, Malaysia.</p></tp:treatment-sec><tp:treatment-sec sec-type="Distribution"><title>Distribution.</title><p>Peninsular Malaysia.</p></tp:treatment-sec><tp:treatment-sec sec-type="Symbiotic host"><title>Symbiotic host.</title><p><tp:taxon-name>Leptogenys borneensis</tp:taxon-name>.</p></tp:treatment-sec><tp:treatment-sec sec-type="Diagnosis"><title>Diagnosis.</title><p>This species is similar to <tp:taxon-name>Togpelenys gigantea</tp:taxon-name> in general appearance, but distinguished from it by the smaller body, the dense setation on the body surface and the <!--PageBreak-->presence of a superior marginal line of the pronotal hypomeron. This species is found together with <tp:taxon-name>Leptogenonia roslii</tp:taxon-name> in the same host colony, and can be easily distinguished from it by the larger body and the longer and denser setation on the body surface.</p></tp:treatment-sec><tp:treatment-sec sec-type="Description"><title>Description.</title><sec sec-type="Body"><title>Body</title><p>(<xref ref-type="fig" rid="F2">Fig. 3</xref>) color reddish brown, but head and elytra slightly darker. Head (<xref ref-type="fig" rid="F2">Fig. 3</xref>) moderately covered with long erect setae; surface somewhat rugose. Antennae<!--PageBreak--> (<xref ref-type="fig" rid="F2">Fig. 3</xref>) long; all segments longer than wide; segments III-X almost twice as long as wide; segment XI elongate. Pronotum (<xref ref-type="fig" rid="F2">Fig. 3</xref>) longer than wide (width/length = 0.86), subparallel-sided, with anterior margin rounded, with posterolateral corners angled, produced laterally; surface moderately covered with long erect setae, which are poorly differentiated from macrosetae. Elytra (<xref ref-type="fig" rid="F2">Fig. 3</xref>) moderately covered with long erect setae. Abdomen (<xref ref-type="fig" rid="F2">Fig. 3</xref>) with sternites moderately covered with long erect setae, with tergite VIII (<xref ref-type="fig" rid="F4">Fig. 10</xref>) rounded apically, with 9 macrosetae; sternite VIII (<xref ref-type="fig" rid="F4">Fig. 11</xref>) rounded apically; tergite IX with 4 macrosetae; tergite X with 5 macrosetae postero-laterally.</p></sec><sec sec-type="Male"><title>Male:</title><p>sternite VIII (<xref ref-type="fig" rid="F4">Fig. 11</xref>) with around 18 macrosetae. Median lobe of aedeagus (<xref ref-type="fig" rid="F4">Fig. 12</xref>) with short parameral crest; apical lobe curved near apex.</p></sec><sec sec-type="Female"><title>Female:</title><p>sternite VIII with 14–16 macrosetae. Spermatheca (<xref ref-type="fig" rid="F4">Figs 13–14</xref>) with basal part slightly dilated apically, twice curved near base and apex; apical part short.</p><p>BL, ≈ 4.1–4.5; FBL, ≈ 2.1–2.3; HL, 0.606–0.623; HW, 0.715–0.740; AL, ≈ 2.4–2.6; PL, 0.825–0.881; PW, 0.708–0.756; HTL, 1.270–1.350.</p></sec></tp:treatment-sec></tp:taxon-treatment><tp:taxon-treatment><tp:treatment-meta><mixed-citation publication-type="journal"><person-group><name><surname>Maruyama</surname><given-names>Munetoshi</given-names></name><name><surname>von Beeren</surname><given-names>Christoph</given-names></name><name><surname>Witte</surname><given-names>Volker</given-names></name></person-group><article-title>Aleocharine rove beetles (Coleoptera, Staphylinidae) associated with <italic>Leptogenys</italic> Roger, 1861 (Hymenoptera, Formicidae) II. Two new genera and two new species associated with <italic>L. borneensis</italic> Wheeler, 1919</article-title><source>Zookeys</source><day>1</day><month>10</month><year>2010</year><volume>2010</volume><issue>59</issue><fpage>61</fpage><lpage>72</lpage><pub-id pub-id-type="doi">10.3897/zookeys.59.511</pub-id></mixed-citation></tp:treatment-meta><tp:nomenclature><tp:taxon-name>
		                    	<tp:taxon-name-part taxon-name-part-type="genus">Leptogenonia</tp:taxon-name-part>
		                      <object-id xmlns:xlink="http://www.w3.org/1999/xlink" xlink:type="simple">urn:lsid:zoobank.org:act:BBAB7FB4-0580-4D85-85C7-FF95F0731D4F</object-id>
		                    </tp:taxon-name><tp:taxon-authority>Maruyama</tp:taxon-authority><tp:taxon-status xmlns:xlink="http://www.w3.org/1999/xlink" xlink:type="simple">gen. n.</tp:taxon-status></tp:nomenclature><tp:treatment-sec sec-type="Type species"><title>Type species.</title><p><tp:taxon-name>Leptogenonia roslii</tp:taxon-name> Maruyama, sp. n.</p></tp:treatment-sec><tp:treatment-sec sec-type="Etymology"><title>Etymology.</title><p>A combination of the host ant genus name <tp:taxon-name>Leptogenys</tp:taxon-name> and “-nia” that is the end of a lomechusine genus name <tp:taxon-name>Myrmedonia</tp:taxon-name> Erichson, 1837, in the same manner as <tp:taxon-name>Aenictonia</tp:taxon-name> Wasmann, 1900 which is associated with <tp:taxon-name>Aenictus</tp:taxon-name> ants.</p></tp:treatment-sec><tp:treatment-sec sec-type="Diagnosis"><title>Diagnosis.</title><p>This genus is similar to <tp:taxon-name>Maschwitzia</tp:taxon-name> Kistner, 1989 in body shape and punctation of body surface, but may easily be distinguished from it by the smaller body, the head with post-ocular ridges (<xref ref-type="fig" rid="F2">Fig. 5</xref>: arrow), the temples being convex and the shorter legs. The head capsule structure is similar to those of <tp:taxon-name>Aenictonia</tp:taxon-name> and <tp:taxon-name>Anommatochara</tp:taxon-name> Wasmann, 1915 but is distinguished from those genera by the elytra without a pair of medial carinae.</p></tp:treatment-sec><tp:treatment-sec sec-type="Description"><title>Description.</title><sec sec-type="Body"><title>Body</title><p>(<xref ref-type="fig" rid="F2">Fig. 4</xref>) elongate, flattened; surface of fore body rugose, matte.</p></sec><sec sec-type="Head"><title>Head</title><p>(<xref ref-type="fig" rid="F2">Figs 4, 5</xref>) transverse, depressed above, with post-ocular ridges (<xref ref-type="fig" rid="F2">Fig. 5</xref>: arrow), widest at temples that are quite convex; occiput convex, with a pair of small tubercules; eyes large, less than 1/4 as long as head; clypeus truncate apically. Labrum weakly emarginate antero-medially, with 3 setae and 3 long setulae along anterior margin, sparsely with pseudopores around lateral areas. Mandibles (<xref ref-type="fig" rid="F5">Figs 15–16</xref>) almost symmetric, gently curved, each apex acutely pointed; inner margin of right mandible (<xref ref-type="fig" rid="F5">Fig. 16</xref>) with a small notch. Mentum (<xref ref-type="fig" rid="F5">Fig. 17</xref>) trapezoidal, with several thick setae, very sparsely with pseudopores. Labium (<xref ref-type="fig" rid="F5">Fig. 18</xref>) broad; prementum with a setal pore, in which seta is very long, and 2 real pores in its outer side, with several pseudopores around base of medial seta; apodeme without median projection, with lateral projection short, curved apically; ligula long, each lobe with 3 large setula; labial palpus with segment I long and apically dilated; segment II 4/3 as long as I, with membranous notch; segment III thin, narrowed apically, slightly as long as II.<!--PageBreak--></p></sec><sec sec-type="Pronotum"><title>Pronotum</title><p>(<xref ref-type="fig" rid="F2">Fig. 4</xref>) slightly convex, with a broad longitudinal groove medially, its lateral lines convex as a pair of carinae, sides well margined and elevated, depressed along margins. Mesocoxal cavity well margined; process of metaventrite narrow, rounded at apex.</p></sec><sec sec-type="Elytra"><title>Elytra</title><p>(<xref ref-type="fig" rid="F2">Fig. 4</xref>) apically widened, laterally with a pair of carinae; postero-inner margin of elytron obliquely truncate.</p></sec><sec sec-type="Legs"><title>Legs</title><p>(<xref ref-type="fig" rid="F2">Fig. 4</xref>) moderate in length; femora slightly narrowed apically near apex; tibiae somewhat widened from around middle to basal 1/3, their bases constricted; tarsi somewhat thin.</p></sec><sec sec-type="Abdomen"><title>Abdomen</title><p>(<xref ref-type="fig" rid="F2">Fig. 4</xref>) slightly expanded, widest around segment IV, well convex above; surface densely punctured, matte; segments II-IV emarginated posteromedially; segments III and IV with a pair of large depressions around base. Median lobe of aedeagus (<xref ref-type="fig" rid="F6">Fig. 22</xref>) with apical lobe covered by exposed inner sac which is fused with apical margin of aedeagus and well sclerotized. Paramere with apical lobe slightly widened apically.</p><fig id="F5" position="float" orientation="portrait"><label>Figures 15–18.</label><caption><p>Mouthparts of <tp:taxon-name>Leptogenophila roslii</tp:taxon-name> gen. et sp. n. <bold>15</bold> left mandible, dorsal view (prostheca not shown) <bold>16</bold> right mandible, dorsal view (ditto) <bold>17</bold> mentum, ventral view <bold>18</bold> labium, ventral view.</p></caption><graphic xmlns:xlink="http://www.w3.org/1999/xlink" xlink:href="ZooKeys-059-061-g006.jpg" position="float" orientation="portrait" xlink:type="simple"/></fig><fig id="F6" position="float" orientation="portrait"><label>Figures 19–23.</label><caption><p>Terminalia of <tp:taxon-name>Leptogenophila roslii</tp:taxon-name> gen. et sp. n. <bold>19</bold> Male tergite VIII, dorsal view <bold>20</bold> male sternite VIII, ventral view <bold>21</bold> female tergite VIII, apical part, dorsal view <bold>22</bold> median lobe of aedeagus, lateral view <bold>23</bold> spermatheca.</p></caption><graphic xmlns:xlink="http://www.w3.org/1999/xlink" xlink:href="ZooKeys-059-061-g005.jpg" position="float" orientation="portrait" xlink:type="simple"/></fig></sec></tp:treatment-sec></tp:taxon-treatment><tp:taxon-treatment><tp:treatment-meta><mixed-citation publication-type="journal"><person-group><name><surname>Maruyama</surname><given-names>Munetoshi</given-names></name><name><surname>von Beeren</surname><given-names>Christoph</given-names></name><name><surname>Witte</surname><given-names>Volker</given-names></name></person-group><article-title>Aleocharine rove beetles (Coleoptera, Staphylinidae) associated with <italic>Leptogenys</italic> Roger, 1861 (Hymenoptera, Formicidae) II. Two new genera and two new species associated with <italic>L. borneensis</italic> Wheeler, 1919</article-title><source>Zookeys</source><day>1</day><month>10</month><year>2010</year><volume>2010</volume><issue>59</issue><fpage>61</fpage><lpage>72</lpage><pub-id pub-id-type="doi">10.3897/zookeys.59.511</pub-id></mixed-citation></tp:treatment-meta><tp:nomenclature><tp:taxon-name>
				                	<tp:taxon-name-part taxon-name-part-type="genus">Leptogenonia</tp:taxon-name-part> 
				                	<tp:taxon-name-part taxon-name-part-type="species">roslii</tp:taxon-name-part> 
					                <object-id xmlns:xlink="http://www.w3.org/1999/xlink" xlink:type="simple">urn:lsid:zoobank.org:act:24E09104-DF74-428E-8473-E0C0E4F211D6</object-id>
				                </tp:taxon-name><tp:taxon-authority>Maruyama</tp:taxon-authority><tp:taxon-status xmlns:xlink="http://www.w3.org/1999/xlink" xlink:type="simple">sp. n.</tp:taxon-status><xref ref-type="fig" rid="F2">Figs 4–5</xref><xref ref-type="fig" rid="F5">15</xref><xref ref-type="fig" rid="F6">23</xref></tp:nomenclature><tp:treatment-sec sec-type="Etymology"><title>Etymology.</title><p>Dedicated to Dr. Rosli Hashim for his great support to field researchers in the Peninsular Malaysia that has resulted in numerous contributions to the knowledge on tropical animals.</p></tp:treatment-sec><tp:treatment-sec sec-type="Type series"><title>Type series.</title><p>Holotype, male, Ulu Gombak (University Malaya Field Studies Centre, 03°19.479N; 101°45.170E, 220–250 m alt.), Selangor, Malaysia, III 2009, C. von Beeren &amp; V. Witte, from the colony of <tp:taxon-name>Leptogenys borneensis</tp:taxon-name> (KUM). Paratypes: same data as holotype but VIII 2008, C. von Beeren (1 female, 1 sex?: KUM).</p></tp:treatment-sec><tp:treatment-sec sec-type="Type locality"><title>Type locality.</title><p>Ulu Gombak, Selangor, Malaysia.</p></tp:treatment-sec><tp:treatment-sec sec-type="Distribution"><title>Distribution.</title><p>Peninsular Malaysia.</p></tp:treatment-sec><tp:treatment-sec sec-type="Symbiotic host"><title>Symbiotic host.</title><p><tp:taxon-name>Leptogenys borneensis</tp:taxon-name>.</p></tp:treatment-sec><tp:treatment-sec sec-type="Diagnosis"><title>Diagnosis.</title><p>This species is similar to the members of the genus <tp:taxon-name>Maschwitzia</tp:taxon-name> but is easily distinguished from them by the smaller body and the shorter legs. This species is found together with <tp:taxon-name>Parawroughtonilla hirsuta</tp:taxon-name> in the same host colony, but it can be easily distinguished by the smaller body and the shorter and sparser setation on the body surface, especially by elytra lacking any setae.</p></tp:treatment-sec><tp:treatment-sec sec-type="Description"><title>Description.</title><sec sec-type="Body"><title>Body</title><p>(<xref ref-type="fig" rid="F2">Fig. 4</xref>) color pale reddish-brown, but head, pronotal lateral margins, elytra and abdominal segments V-VI darker. Head (<xref ref-type="fig" rid="F2">Figs 4–5</xref>) moderately covered with short recumbent setae; surface somewhat rugose. Antennae (<xref ref-type="fig" rid="F2">Fig. 3</xref>) long; all segments longer than wide; segments III-X almost 1.5 times as long as wide; segment XI conical. Pronotum (<xref ref-type="fig" rid="F2">Fig. 4</xref>) longer than wide (width/length = 0.88–0.91), with anterior margin truncate, constricted around basal 1/3, with posterolateral corners rounded, produced laterally; surface without setae. Elytra (<xref ref-type="fig" rid="F2">Fig. 4</xref>) with surface moderately covered with short recumbent setae. Abdomen (<xref ref-type="fig" rid="F2">Fig. 4</xref>) with sternites moderately covered with long recumbent setae, with tergites moderately covered with very short recumbent setae; tergite VIII (<xref ref-type="fig" rid="F6">Figs 19, 21</xref>) with 7 macrosetae; sternite VIII (<xref ref-type="fig" rid="F6">Fig. 20</xref>) rounded apically, with 8 macrosetae; tergite IX with 4 macrosetae; tergite X with 4 macrosetae postero-laterally.</p></sec><sec sec-type="Male"><title>Male:</title><p>tergite VIII rounded apically. Median lobe of aedeagus (<xref ref-type="fig" rid="F6">Fig. 22</xref>) with short parameral crest; apical lobe curved near apex.</p></sec><sec sec-type="Female"><title>Female:</title><p>tergite VIII slightly truncate apically. Spermatheca (<xref ref-type="fig" rid="F6">Fig. 23</xref>) with basal part almost straight but slightly curved at apex; apical part large, 1/2 as long as basal part.</p><p>BL, ≈ 3.4–4.3; FBL, ≈ 1.8–2.0; HL, 0.538–0.555; HW, 0.625–0.644; AL, ≈ 2.0–2.1; PL, 0.725–0.748; PW, 0.644–0.656; HTL, 0.913–0.925.</p></sec></tp:treatment-sec></tp:taxon-treatment></tp:taxon-treatment>
